# Supplementary material for: Cowpox Viruses: A Zoo Full of Viral Diversity and Lurking Threats
Source: Biomolecules. 2023 Feb 8;13(2):325. doi: 10.3390/biom13020325 (PMC9953750; doi:10.3390/biom13020325)
Supplement: Supplementary file 1 [file biomolecules-13-00325-s001.zip]

Archive with 3 entries (3 files):
- Supplementary file S1 full_OPV_phylogeny.pdf
- Supplementary file S2 Original Tree File for Orthopoxvirus Phylogeny.nwk
- Supplementary file S3 image rights.docx
