# Supplementary material for: Cowpox Viruses: A Zoo Full of Viral Diversity and Lurking Threats
Source: Biomolecules. 2023 Feb 8;13(2):325. doi: 10.3390/biom13020325 (PMC9953750; doi:10.3390/biom13020325)
Supplement: Supplementary file 1 [file biomolecules-13-00325-s001.zip › Supplementary file S2 Original Tree File for Orthopoxvirus Phylogeny.nwk]

(((((((((((((((((((((((
1_1Cowpox_virus_isolate_Norwayfeline_KY549151
:0.0000,
246_246Cowpox_virus_isolate_No_F1_OP125541
:0.0000)100:0.0013,((
89_89Cowpox_virus_strain_Norway_1994_MAN_HQ420899
:0.0000,
244_244Cowpox_virus_isolate_No-H1_OP125539
:0.0000)99:0.0000,
247_247Cowpox_virus_isolate_No_F2_OP125540
:0.0001)100:0.0010)100:0.0047,(((
15_15Cowpox_virus_isolate_CPXV_1639_KY549148
:0.0028,
93_93Cowpox_virus_strain_UK2000_K2984_HQ420900
:0.0029)83:0.0002,(
17_17Cowpox_virus_isolate_CPXV_Catpox5wv1_KY549144
:0.0024,
46_46Cowpox_virus_strain_Brighton_Red_AF482758
:0.0025)98:0.0006)82:0.0005,((
18_18Cowpox_virus_isolate_CPXV_K2739_KY549149
:0.0025,
20_20Cowpox_virus_isolate_CPXV_K428_KY549145
:0.0023)53:0.0003,
19_19Cowpox_virus_isolate_CPXV_K4207_KY549150
:0.0029)94:0.0007)100:0.0029)99:0.0009,(
33_33Cowpox_virus_isolate_Ger_2015_Cat1_LT896724
:0.0050,((((((
49_49Cowpox_virus_strain_CPXV_CheNova_DK_2014_KY569019
:0.0000,(
240_240Cowpox_virus_strain_CPXV_CheTopCut_DK_2011_KY569022
:0.0000,
242_242Cowpox_virus_strain_CPXV_CheNuru_DK_2012_KY569020
:0.0000)98:0.0000)99:0.0001,
243_243Cowpox_virus_strain_CPXV_CheHurley_DK_2012_KY569018
:0.0001)53:0.0000,
241_241Cowpox_virus_strain_CPXV_CheGrey_DK_2010_KY569021
:0.0001)100:0.0022,(
248_248Cowpox_virus_isolate_Swe_H1_OP125538
:0.0001,
249_249Cowpox_virus_isolate_Swe_H2_OP125537
:0.0002)100:0.0021)100:0.0036,(
70_70Cowpox_virus_strain_Germany_1990_2_HQ420896
:0.0046,
81_81Cowpox_virus_strain_HumLue09_1_KC813494
:0.0048)65:0.0003)96:0.0006,(
65_65Cowpox_virus_strain_France_Amiens_2016_LT883663
:0.0046,(
66_66Cowpox_virus_strain_France_2001_Nancy_HQ420894
:0.0027,
87_87Cowpox_virus_strain_MarLei07_1_KC813499
:0.0026)100:0.0019)100:0.0011)67:0.0003)75:0.0003)99:0.0014,((
13_13Cowpox_virus_complete_genome_strain_FM2292_LN864566
:0.0027,
24_24Cowpox_virus_isolate_Ger_2007_Vole_LT896722
:0.0027)100:0.0016,(
67_67Cowpox_virus_strain_Germany_91_3_DQ437593
:0.0034,
239_239Cowpox_virus_isolate_Ger_2014_Human_LT993226
:0.0043)100:0.0014)99:0.0015)99:0.0010,
71_71Cowpox_virus_strain_Germany_1998_2_HQ420897
:0.0056)100:0.0029,((((((
2_2Akhmeta_virus_isolate_Akhmeta_2013_85_MH607142
:0.0000,
3_3Akhmeta_virus_isolate_Akhmeta_2013_88_MH607141
:-0.0000)100:0.0000,
7_7Akhmeta_virus_strain_G66_MN244296
:-0.0000)100:0.0026,(
4_4Akhmeta_virus_isolate_Vani_2010_MH607143
:0.0013,(
5_5Akhmeta_virus_strain_A39_MN244297
:0.0000,
6_6Akhmeta_virus_strain_A40_MN244298
:0.0000)100:0.0013)100:0.0016)100:0.0191,(
8_8Alaskapox_virus_isolate_Alaska_2015_MN240300
:0.0418,((
148_148Raccoonpox_virus_strain_85A_KU749309
:0.0000,
149_149Raccoonpox_virus_KP143769
:0.0000)100:0.0495,(
150_150Skunkpox_virus_strain_WA_KU749310
:0.0331,
234_234Volepox_virus_strain_CA_KU749311
:0.0389)100:0.0109)100:0.0592)100:0.0130)100:0.0124,(((
94_94Ectromelia_virus_ERPV_ATCC_VR_1431_JQ410350
:-0.0000,
96_96Ectromelia_virus_Naval_KJ563295
:0.0000)100:0.0003,(
95_95Ectromelia_virus_isolate_Hampstead_KY554976
:-0.0000,
97_97Ectromelia_virus_strain_Moscow_AF012825
:0.0000)100:0.0002)100:0.0090,
146_146Orthopoxvirus_Abatino_isolate_Abatino_MH816996
:0.0081)100:0.0049)99:0.0011,((
23_23Cowpox_virus_isolate_Ger_2010_MKY_LT896721
:0.0013,
43_43Cowpox_virus_isolate_GerMygEK_938_17_LR812035
:0.0015)100:0.0043,
245_245Cowpox_virus_isolate_No_H2_OM460002
:0.0066)100:0.0060)87:0.0005)51:0.0009,(((((((
9_9Camelpox_virus_CMS_AY009089
:0.0000,
11_11Camelpox_virus_strain_0408151v_KP768318
:-0.0000)99:0.0001,
10_10Camelpox_virus_M-96_from_Kazakhstan_AF438165
:0.0002)100:0.0006,
12_12Camelpox_virus_strain_Negev2016_MK910851
:0.0006)100:0.0045,
151_151Taterapox_virus_strain_Dahomey_1968_DQ437594
:0.0027)99:0.0002,(((
152_152TPA_asm_Variola_virus_isolate_VD21_BK010317
:-0.0000,
232_232Variola_virus_strain_VD21_17th_century_KY358055
:0.0000)100:0.0008,((((((((((((((
183_183Variola_major_virus_strain_Bangladesh_1975_L22579
:0.0001,
190_190Variola_virus_strain_Bangladesh_1974_nur_islam_DQ441420
:-0.0000)85:0.0000,
191_191Variola_virus_strain_Bangladesh_1974_Shahzaman_DQ441421
:-0.0000)85:0.0000,
192_192Variola_virus_strain_Bangladesh_1975_v75_550_Banu_DQ437581
:-0.0000)100:0.0001,
213_213Variola_virus_strain_Nepal_1973_DQ437588
:0.0001)99:0.0001,(
201_201Variola_virus_strain_Germany_1958_Heidelberg_DQ437584
:0.0001,
230_230Variola_virus_strain_United_Kingdom_1947_Higgins_Staffordshire_DQ441446
:0.0000)72:0.0000)68:0.0000,(((((
194_194Variola_virus_strain_Botswana_1972_v72_143_DQ441417
:0.0000,
195_195Variola_virus_strain_Botswana_1973_v73_225_DQ441418
:0.0000)100:0.0001,
221_221Variola_virus_strain_South_Africa_1965_103_T_vaal_Nelspruit_DQ441436
:0.0000)53:0.0000,
220_220Variola_virus_strain_South_Africa_1965_102_Natal_Ingwavuma_DQ441435
:0.0000)99:0.0001,((
198_198Variola_virus_strain_Congo_1970_DQ437583
:0.0000,
199_199Variola_virus_strain_Congo_9_1970_v74_227_Gispen_DQ441423
:0.0000)99:0.0001,
227_227Variola_virus_strain_Tanzania_1965_kembula_DQ441443
:0.0001)100:0.0001)37:0.0000,((
200_200Variola_virus_strain_Ethiopia_1972_Eth17_R14_1X_72_Addis_DQ441425
:0.0001,((
217_217Variola_virus_strain_Somalia_1977_V77_1252_DQ441438
:0.0000,
218_218Variola_virus_strain_Somalia_1977_V77_1605_DQ441439
:0.0000)76:0.0000,
219_219Variola_virus_strain_Somalia_1977_DQ437590
:0.0001)100:0.0002)99:0.0001,(
222_222Variola_virus_strain_Sudan_1947_Juba_DQ441440
:0.0000,
223_223Variola_virus_strain_Sudan_1947_Rumbec_DQ441441
:0.0000)94:0.0000)83:0.0000)99:0.0001)91:0.0000,
203_203Variola_virus_strain_India_1953_Kali_Muthu_M50_Madras_DQ441427
:0.0001)97:0.0000,
229_229Variola_virus_strain_United_Kingdom_1946_Hinden_Middlesex_DQ441445
:0.0001)84:0.0000,(
224_224Variola_virus_strain_Sumatra_1970_V70_222_DQ437591
:0.0000,
225_225Variola_virus_strain_Sumatra_1970_V70_228_DQ441442
:0.0000)100:0.0003)42:0.0000,(
188_188Variola_virus_isolate_VARV_V563_LT706528
:0.0000,
228_228Variola_virus_strain_United_Kingdom_1946_Harvey_DQ441444
:0.0002)20:0.0000)17:0.0000,(((
189_189Variola_virus_strain_Afghanistan_1970_Variolator_4_DQ437580
:0.0000,(((
207_207Variola_virus_strain_Iran_1972_2602_Tabriz_DQ437587
:-0.0000,
215_215Variola_virus_strain_Pakistan_1969_Rafig_Lahore_DQ437589
:0.0000)62:0.0000,
226_226Variola_virus_strain_Syria_1972_V72_199_DQ437592
:-0.0000)62:0.0000,
233_233Variola_virus_strain_Yugoslavia_1972_V72_164_DQ441448
:0.0000)62:0.0000)95:0.0000,
212_212Variola_virus_strain_Kuwait_1967_K1629_DQ441433
:0.0000)64:0.0000,(
205_205Variola_virus_strain_India_1964_7124_Vellore_DQ437585
:0.0000,
206_206Variola_virus_strain_India_1964_7125_Vellore_DQ437586
:-0.0000)86:0.0000)100:0.0003)38:0.0000,(
197_197Variola_virus_strain_China_Horn_1948_DQ437582
:0.0003,(((
204_204Variola_virus_strain_India_1953_New_Delhi_DQ441428
:0.0000,
208_208Variola_virus_strain_Japan_1946_Yamada_MS_2A_Tokyo_DQ441429
:0.0000)99:0.0000,(
209_209Variola_virus_strain_Japan_1951_Harper_Masterseed_DQ441430
:0.0000,
210_210Variola_virus_strain_Japan_1951_Stillwell_Masterseed_DQ441431
:0.0000)99:0.0000)100:0.0002,
211_211Variola_virus_strain_Korea_1947_Lee__Masterseed_DQ441432
:0.0002)18:0.0000)17:0.0000)99:0.0001,
185_185Variola_virus_X69198
:0.0007)100:0.0011,((((
184_184Variola_minor_virus_Y16780
:0.0002,
196_196Variola_virus_strain_Brazil_1966_v66_39_Sao_Paulo_DQ441419
:0.0000)100:0.0001,
231_231Variola_virus_strain_United_Kingdom_1952_Butler_DQ441447
:0.0000)100:0.0005,
187_187Variola_virus_isolate_VARV_V1588_LT706529
:0.0002)89:0.0000,((
193_193Variola_virus_strain_Benin_Dahomey_1968_v68_59_DQ441416
:0.0001,(
202_202Variola_virus_strain_Guinea_1969_005_DQ441426
:0.0000,
216_216Variola_virus_strain_Sierra_Leone_1969_V68_258_DQ441437
:0.0000)88:0.0000)100:0.0001,
214_214Variola_virus_strain_Niger_1969_001_importation_from_Nigeria_DQ441434
:0.0002)100:0.0004)100:0.0007)99:0.0003)100:0.0061,
186_186Variola_virus_LR800245
:0.0017)100:0.0017)100:0.0036,(((((((((((
14_14Cowpox_virus_complete_genome_strain_Ratpox09_LN864565
:-0.0000,((
52_52Cowpox_virus_strain_CPXV_Boy_Biederstein_MK035746
:0.0000,
59_59Cowpox_virus_strain_CPXV_Rat_Biederstein_MK035749
:0.0000)63:0.0000,(
90_90Cowpox_virus_strain_RatAac09_1_KC813501
:0.0000,
238_238Cowpox_virus_strain_RatGer09_1_KC813503
:0.0000)54:0.0000)36:0.0000)36:0.0000,
51_51Cowpox_virus_strain_CPXV_Boa_Marl_MK035748
:-0.0000)36:0.0000,
53_53Cowpox_virus_strain_CPXV_Cepad_332_MK035759
:-0.0000)36:0.0000,
54_54Cowpox_virus_strain_CPXV_Cepad_333_MK035753
:-0.0000)36:0.0000,
55_55Cowpox_virus_strain_CPXV_Compiegne_2009_MK035750
:-0.0000)54:0.0000,
60_60Cowpox_virus_strain_CPXV_Rat_Koelle_MK035757
:-0.0000)54:0.0000,
61_61Cowpox_virus_strain_CPXV_Rat_Marl_MK035747
:-0.0000)54:0.0000,
74_74Cowpox_virus_strain_HumAac09_1_KC813508
:-0.0000)54:0.0000,
78_78Cowpox_virus_strain_HumKre08_1_KC813512
:-0.0000)86:0.0000,
92_92Cowpox_virus_strain_RatKre08_2_KC813505
:-0.0000)100:0.0001,
76_76Cowpox_virus_strain_HumGra07_1_KC813510
:0.0002)100:0.0042)100:0.0027,(((((((((((
21_21Cowpox_virus_isolate_CPXV_K779_KY549146
:0.0000,
22_22Cowpox_virus_isolate_CPXV_K780_KY549147
:0.0000)86:0.0000,
50_50Cowpox_virus_strain_CPXV_75_01_MK035755
:0.0000)100:0.0008,((((
56_56Cowpox_virus_strain_CPXV_Cookie_S963_15_MK035754
:0.0000,
57_57Cowpox_virus_strain_CPXV_Leo_2015_5_MK035756
:0.0000)100:0.0000,
63_63Cowpox_virus_strain_CPXV_Sammy_2015_4a_MK035752
:0.0000)100:0.0006,
58_58Cowpox_virus_strain_CPXV_Moritz_2015_3a_MK035758
:0.0006)94:0.0001,
69_69Cowpox_virus_strain_Germany_1980_EP4_HQ420895
:0.0006)98:0.0003)65:0.0002,
83_83Cowpox_virus_strain_HumPad07_1_KC813496
:0.0011)70:0.0004,
62_62Cowpox_virus_strain_CPXV_S2216_04_MK035751
:0.0016)100:0.0010,
28_28Cowpox_virus_isolate_Ger_2010_Rat_LT896728
:0.0025)100:0.0009,(
30_30Cowpox_virus_isolate_Ger_2013_Alpaca_LT896719
:0.0018,
72_72Cowpox_virus_strain_Germany_2002_MKY_HQ420898
:0.0018)100:0.0010)100:0.0017,(
25_25Cowpox_virus_isolate_Ger_2010_Alpaca_LT896718
:0.0047,(
26_26Cowpox_virus_isolate_Ger_2010_Cat_LT896729
:0.0018,
27_27Cowpox_virus_isolate_Ger_2010_Racoon_LT896730
:0.0026)100:0.0018)70:0.0004)44:0.0003,(((((
29_29Cowpox_virus_isolate_Ger_2012_Alpaca_LT896726
:0.0018,(
36_36Cowpox_virus_isolate_Ger_2015_Cat4_LT896731
:0.0013,(
37_37Cowpox_virus_isolate_Ger_2015_Human1_LT896720
:0.0009,
38_38Cowpox_virus_isolate_Ger_2015_Human2_LT993232
:0.0008)99:0.0002)100:0.0007)69:0.0010,((
39_39Cowpox_virus_isolate_Ger_2015_Prairie_dog_LT993231
:0.0010,
41_41Cowpox_virus_isolate_Ger_2017_Alpaca2_LT896732
:0.0006)100:0.0012,(
40_40Cowpox_virus_isolate_Ger_2017_Alpaca1_LT993230
:0.0000,
42_42Cowpox_virus_isolate_Ger_2017_common_vole_FMEimka_LT993228
:0.0000)100:0.0015)62:0.0006)55:0.0004,((
45_45Cowpox_virus_strain_BeaBer04_1_KC813491
:0.0005,((
47_47Cowpox_virus_strain_CatBer07_1_KC813502
:0.0000,
75_75Cowpox_virus_strain_HumBer07_1_KC813509
:0.0000)100:0.0006,(
82_82Cowpox_virus_strain_HumMag07_1_KC813495
:0.0004,
237_237Cowpox_virus_strain_CatPot07_1_KC813506
:0.0004)47:0.0001)50:0.0001)100:0.0011,
48_48Cowpox_virus_strain_CPXV_Amadeus_2015_LN879483
:0.0019)100:0.0015)20:0.0001,(
31_31Cowpox_virus_isolate_Ger_2014_Cat1_LT896723
:0.0035,(
77_77Cowpox_virus_strain_HumGri07_1_KC813511
:0.0000,
236_236Cowpox_virus_strain_EleGri07_1_KC813507
:0.0000)100:0.0028)45:0.0002)29:0.0006,((
32_32Cowpox_virus_isolate_Ger_2014_Cat2_LT896725
:0.0023,
35_35Cowpox_virus_isolate_Ger_2015_Cat3_LT896733
:0.0026)95:0.0018,
34_34Cowpox_virus_isolate_Ger_2015_Cat2_LT896727
:0.0029)16:0.0000)69:0.0006)63:0.0005,
68_68Cowpox_virus_strain_Germany_1971_EP1_KY463519
:0.0049)53:0.0004,((((
79_79Cowpox_virus_strain_HumLan08_1_KC813492
:0.0000,
84_84Cowpox_virus_strain_JagKre08_1_KC813497
:0.0000)100:0.0000,
85_85Cowpox_virus_strain_JagKre08_2_KC813498
:0.0000)100:0.0000,
88_88Cowpox_virus_strain_MonKre08_4_KC813500
:0.0000)100:0.0000,
91_91Cowpox_virus_strain_RatHei09_1_KC813504
:0.0000)100:0.0042)100:0.0020)51:0.0013)82:0.0010,((
16_16Cowpox_virus_isolate_CPXV_Catpox3L97_KY549143
:0.0008,
44_44Cowpox_virus_strain_Austria_1999_HQ407377
:0.0005)100:0.0051,(((
64_64Cowpox_virus_strain_Finland_2000_MAN_HQ420893
:0.0033,(
73_73Cowpox_virus_strain_GRI_90_X94355
:0.0020,
86_86Cowpox_virus_strain_Kostroma_2015_KY369926
:0.0021)100:0.0011)100:0.0018,
80_80Cowpox_virus_strain_HumLit08_1_KC813493
:0.0050)50:0.0003,(((
98_98Horsepox_virus_isolate_MNR_76_DQ792504
:0.0056,((
170_170Vaccinia_virus_strain_3737_DQ377945
:0.0011,(
174_174Vaccinia_virus_strain_Dryvax_clone_DPP25_KJ125438
:0.0013,
175_175Vaccinia_virus_strain_DUKE_DQ439815
:0.0012)27:0.0000)15:0.0000,(
172_172Vaccinia_virus_strain_Acambis_clone_2000_AY313847
:0.0010,
173_173Vaccinia_virus_strain_Acambis_clone_3_AY313848
:0.0010)47:0.0001)100:0.0014)96:0.0007,((
168_168Vaccinia_virus_Ankara_strain_chorioallantois_vaccinia_virus_Ankara_CVA_AM501482
:0.0015,
171_171Vaccinia_virus_strain_Acambis_3000_Modified_Virus_Ankara_MVA_AY603355
:0.0016)100:0.0014,((
169_169Vaccinia_virus_Copenhagen_M35027
:0.0028,(
180_180Vaccinia_virus_strain_Tashkent_clone_TKT3_KM044309
:0.0001,
181_181Vaccinia_virus_strain_Tashkent_clone_TKT4_KM044310
:0.0001)100:0.0026)64:0.0001,((((
177_177Vaccinia_virus_strain_LC16mO_AY678277
:0.0016,
178_178Vaccinia_virus_strain_Lister_clone_VACV107_DQ121394
:0.0015)76:0.0001,
179_179Vaccinia_virus_strain_Lister_clone_Lister_Butantan_KX061501
:0.0016)100:0.0010,
182_182Vaccinia_virus_NC_006998
:0.0025)86:0.0002,
235_235Vaccinia_virus_strain_TianTan__clone_TP5_KC207811
:0.0029)55:0.0001)37:0.0001)51:0.0001)40:0.0002,(
147_147Rabbitpox_virus_AY484669
:0.0017,
176_176Vaccinia_virus_strain_IHD-W_clone_IHDW1_KJ125439
:0.0015)100:0.0014)100:0.0037)56:0.0001)82:0.0006)100:0.0109,((((((
100_100Monkeypox_virus_isolate_Cote_d_Ivoire_1971_KP849470
:0.0001,((((((((((
153_153UNVERIFIED_Monkeypox_virus_isolate_MPXV_TNP_2017_North_Bic_MN346690
:0.0000,
154_154UNVERIFIED_Monkeypox_virus_isolate_MPXV_TNP_2017_North_Mama_MN346692
:0.0000)91:0.0000,
155_155UNVERIFIED_Monkeypox_virus_isolate_MPXV_TNP_2017_North_Ponan_MN346693
:0.0000)91:0.0000,
156_156UNVERIFIED_Monkeypox_virus_isolate_MPXV_TNP_2017_North_Saro_MN346694
:0.0000)91:0.0000,
157_157UNVERIFIED_Monkeypox_virus_isolate_MPXV_TNP_2017_North_Sidonie_MN346695
:0.0000)91:0.0000,
158_158UNVERIFIED_Monkeypox_virus_isolate_MPXV_TNP_2017_North_Surprise_1_MN346696
:0.0000)91:0.0000,
159_159UNVERIFIED_Monkeypox_virus_isolate_MPXV_TNP_2017_South_Pushkin_MN346698
:0.0000)91:0.0000,
160_160UNVERIFIED_Monkeypox_virus_isolate_MPXV_TNP_2017_South_Ravel_1_MN346699
:0.0000)91:0.0000,
161_161UNVERIFIED_Monkeypox_virus_isolate_MPXV_TNP_2017_South_Ravel_2_MN346700
:0.0000)91:0.0000,
167_167UNVERIFIED_Monkeypox_virus_strain_Ivory_Coast_2012_KJ136820
:0.0000)62:0.0000,
162_162UNVERIFIED_Monkeypox_virus_isolate_MPXV_TNP_2018_East_Paddy_MN346702
:-0.0000)96:0.0000)83:0.0000,
134_134Monkeypox_virus_strain_Liberia_1970_184_DQ011156
:0.0000)100:0.0001,
124_124Monkeypox_virus_isolate_Sierra_Leone_AY741551
:0.0001)89:0.0000,(((
129_129Monkeypox_virus_strain_COP_58_AY753185
:0.0000,
135_135Monkeypox_virus_strain_MPXV_WRAIR7_61_AY603973
:0.0000)85:0.0000,
141_141Monkeypox_virus_strain_UTC_KJ642614
:0.0001)75:0.0000,
137_137Monkeypox_virus_strain_PCH_KJ642616
:0.0001)99:0.0001)99:0.0001,(
139_139Monkeypox_virus_strain_USA_2003_039_DQ011157
:0.0000,
140_140Monkeypox_virus_strain_USA_2003_044_DQ011153
:0.0000)100:0.0003)100:0.0003,((((((
133_133Monkeypox_virus_strain_Israel_2018_MN648051
:0.0001,
163_163UNVERIFIED_Monkeypox_virus_strain_3019_MK783028
:-0.0000)40:0.0000,
165_165UNVERIFIED_Monkeypox_virus_strain_3029_MK783029
:-0.0000)37:0.0000,
166_166UNVERIFIED_Monkeypox_virus_strain_3030_MK783032
:-0.0000)37:0.0000,
164_164UNVERIFIED_Monkeypox_virus_strain_3025_MK783030
:0.0000)100:0.0001,
136_136Monkeypox_virus_strain_Nigeria_SE_1971_KJ642617
:0.0000)100:0.0002,
143_143Monkeypox_virus_strain_W_Nigeria_KJ642615
:0.0002)100:0.0003)100:0.0013)100:0.0011,
111_111Monkeypox_virus_isolate_DRC_07_0104_JX878417
:0.0001)42:0.0000,((((
102_102Monkeypox_virus_isolate_DRC_06_0970_JX878408
:0.0000,
120_120Monkeypox_virus_isolate_DRC_07_0450_JX878426
:0.0000)62:0.0000,(
112_112Monkeypox_virus_isolate_DRC_07_0120_JX878418
:0.0000,(
113_113Monkeypox_virus_isolate_DRC_07_0275_JX878419
:0.0000,
114_114Monkeypox_virus_isolate_DRC_07_0283_JX878420
:0.0000)85:0.0000)64:0.0000)98:0.0000,
145_145Monkeypox_virus_strain_Zaire_96_I_16_AF380138
:0.0005)99:0.0001,
132_132Monkeypox_virus_strain_Ikubi_KJ642612
:0.0001)95:0.0001)93:0.0000,((((
99_99Monkeypox_virus_isolate_Boende_DRC_2008_KP849469
:0.0000,
127_127Monkeypox_virus_strain_Congo_2003_358_DQ011154
:0.0000)70:0.0000,((
101_101Monkeypox_virus_isolate_DRC_06_0950_JX878407
:0.0000,(
117_117Monkeypox_virus_isolate_DRC_07_0337_JX878423
:0.0000,
118_118Monkeypox_virus_isolate_DRC_07_0338_JX878424
:-0.0000)53:0.0000)79:0.0000,(
119_119Monkeypox_virus_isolate_DRC_07_0354_JX878425
:0.0000,
123_123Monkeypox_virus_isolate_DRC_07_0662_JX878429
:0.0000)95:0.0000)63:0.0000)100:0.0001,
128_128Monkeypox_virus_strain_Congo_8_KJ642613
:0.0001)59:0.0000,((
130_130Monkeypox_virus_strain_DRC_Yandongi_1985_KC257460
:-0.0000,
138_138Monkeypox_virus_strain_Sudan_2005_01_KC257459
:0.0000)98:0.0000,(
142_142Monkeypox_virus_strain_V79_I_005_HQ857562
:0.0000,
144_144Monkeypox_virus_strain_Zaire_1979_005_DQ011155
:0.0000)99:0.0000)98:0.0000)87:0.0000)65:0.0000,(
126_126Monkeypox_virus_strain_Cameroon_1990_KJ642618
:0.0001,
131_131Monkeypox_virus_strain_Gabon_1988_KJ642619
:0.0001)97:0.0000)89:0.0000,
125_125Monkeypox_virus_isolate_Yambuku_DRC_1985_KP849471
:0.0000)91:0.0000,((
103_103Monkeypox_virus_isolate_DRC_06_0999_JX878409
:0.0000,
105_105Monkeypox_virus_isolate_DRC_06_1075_JX878411
:0.0000)90:0.0000,
106_106Monkeypox_virus_isolate_DRC_06_1076_JX878412
:0.0000)97:0.0000)64:0.0000,
104_104Monkeypox_virus_isolate_DRC_06_1070_JX878410
:-0.0000)97:0.0000,
107_107Monkeypox_virus_isolate_DRC_07_0045_JX878413
:-0.0000)81:0.0000,
109_109Monkeypox_virus_isolate_DRC_07_0092_JX878415
:-0.0000)71:0.0000,
110_110Monkeypox_virus_isolate_DRC_07_0093_JX878416
:-0.0000)61:0.0000,
115_115Monkeypox_virus_isolate_DRC_07_0286_JX878421
:-0.0000)5:0.0000,
121_121Monkeypox_virus_isolate_DRC_07_0480_JX878427
:-0.0000)5:0.0000,(
108_108Monkeypox_virus_isolate_DRC_07_0046_JX878414
:-0.0000,
116_116Monkeypox_virus_isolate_DRC_07_0287_JX878422
:0.0000)75:0.0000,
122_122Monkeypox_virus_isolate_DRC_07_0514_JX878428
:0.0000);
